# Supplementary material for: A Novel BoHV-1-Vectored Subunit RVFV Vaccine Induces a Robust Humoral and Cell-Mediated Immune Response Against Rift Valley Fever in Sheep
Source: Viruses. 2025 Feb 23;17(3):304. doi: 10.3390/v17030304 (PMC11945351; doi:10.3390/v17030304)
Supplement: Supplementary file 1 [file viruses-17-00304-s001.zip]

Archive with 2 entries (2 files):
- Supplementary figure F1 RVFV GnPep2A-Gc Chimeras for synthesis Ovine with description nucleotide.pdf
- viruses-3467004-supplementary.pptx
